# Supplementary material for: A review of geospatial methods for population estimation and their use in constructing reproductive, maternal, newborn, child and adolescent health service indicators
Source: BMC Health Serv Res. 2021 Sep 13;21(Suppl 1):370. doi: 10.1186/s12913-021-06370-y (PMC8436450; doi:10.1186/s12913-021-06370-y)
Supplement: Supplementary file 2 — Additional file 2: Table S1. Number of districts in Zambia where vaccination coverage for DTP3 and MVC1 is > 100%. Numerator: DTP3 and MCV1 vaccination doses from each country’s DHMISs, as reported to the WHO [38]. Denominator: official population projections from the last census as reported to WHO [38]; WorldPop modelled top-down population estimates [23]; and GRID3 modelled bottom-up population estimate [26, 39]. [file 12913_2021_6370_MOESM2_ESM.xls]

## Sheet: Zambia
		DTP3				MCV1
	Country	Projection 2018	Top-down 2018	Bottom-up 2019		Projection 2018	Top-down 2018	Bottom-up 2019
	Zambia	37	49	13		51	61	18
