# Supplementary material for: A review of geospatial methods for population estimation and their use in constructing reproductive, maternal, newborn, child and adolescent health service indicators
Source: BMC Health Serv Res. 2021 Sep 13;21(Suppl 1):370. doi: 10.1186/s12913-021-06370-y (PMC8436450; doi:10.1186/s12913-021-06370-y)
Supplement: Supplementary file 3 — Additional file 3: Table S2. Number of districts by region in Nigeria where vaccination coverage for DTP3 and MVC1 is > 100%. Numerator: DTP3 and MCV1 vaccination doses from DHMISs, as reported to the WHO [38]. Denominators: official population projection from the last census as reported to WHO [38]; WorldPop modelled top-down population estimate [23]; and GRID3 modelled bottom-up population estimate [39, 40]. [file 12913_2021_6370_MOESM3_ESM.xls]

## Sheet: Nigeria
		DTP3				MCV1
	Region	Projection 2018	Top-down 2018	Bottom-up 2016/17		Projection 2018	Top-down 2018	Bottom-up 2016/17
	North Central	46	43	73		49	40	74
	North East	60	43	67		40	38	53
	North West	72	46	71		44	32	49
	Total North	178	132	211		133	110	176
	South East	22	79	80		24	73	72
	South	47	96	113		37	84	109
	South West	35	98	105		23	89	102
	Total South	104	273	298		84	246	283
	Total Country	282	405	509		217	356	459				`
	Nigeria
